# Supplementary material for: Uniaxial and Coaxial Nanofibers PCL/Alginate or PCL/Gelatine Transport and Release Tamoxifen and Curcumin Affecting the Viability of MCF7 Cell Line
Source: Nanomaterials (Basel). 2022 Sep 26;12(19):3348. doi: 10.3390/nano12193348 (PMC9565524; doi:10.3390/nano12193348)
Supplement: Supplementary file 1 [file nanomaterials-12-03348-s001.zip]

Archive with 2 entries (2 files):
- Figure S1 and Figure S2.pdf
- Table S1.xlsx
