# Supplementary material for: Uniaxial and Coaxial Nanofibers PCL/Alginate or PCL/Gelatine Transport and Release Tamoxifen and Curcumin Affecting the Viability of MCF7 Cell Line
Source: Nanomaterials (Basel). 2022 Sep 26;12(19):3348. doi: 10.3390/nano12193348 (PMC9565524; doi:10.3390/nano12193348)
Supplement: Supplementary file 1 [file nanomaterials-12-03348-s001.zip › Table S1.xlsx]

## Sheet: % viabilidad Stadistic
	Percentage of MCF7 viability after treatment with different nanofibres (days) measured at 4, 6 and 24 hours after applying Resazurin
	Nanofiber treatment	Percentage of MCF7 viability after treatment with different nanofibers (days) measured at 4, 6 and 24 hours after applying Resazurin
		D1			D2			D3			D4			D5			D6
		4h	6h	24h	4h	6h	24h	4h	6h	24h	4h	6h	24h	4h	6h	24h	4h	6h	24h
	MCF7	98.9147	102.825	101.548	105.401	102.792	100.506	99.5718	98.7382	99.8303	99.0419	93.8315	100.918	101.068	97.4916	99.0854	96.3259	99.0915	98.8249
		101.085	97.1751	98.4515	94.5988	97.208	99.4941	100.428	101.262	100.17	100.958	106.169	99.0815	98.932	102.508	100.915	103.674	100.909	101.175
	PCL	125.891	130.195	106.394	109.259	114.986	98.9641	97.6255	94.7634	81.8909	85.6287	86.099	102.199	73.1068	85.3679	103.171	98.5085	96.6687	135.11
		129.457	133.333	107.642	117.284	112.251	100.554	95.5236	85.489	79.6606	72.4551	68.5491	99.1929	75.7282	89.7157	100.122	91.1604	95.5179	134.021
	PCL-Cur	126.357	137.1	104.496	129.012	122.393	84.0761	86.0257	86.2461	66.4727	93.1737	96.5248	65.071	78.1553	94.1472	66.9512	61.1131	62.9316	120.264
		103.876	113.748	103.197	149.537	145.299	75.1144	79.564	76.9085	74.6667	100.359	101.911	66.3512	72.4272	85.2843	66.7683	62.1317	73.834	115.105
	PCL-Gel-Cur	90.8527	101.067	102.298	94.7531	94.4729	98.1932	80.109	77.0978	85.0909	82.515	86.2728	111.996	47.4757	60.4515	126.402	26.4824	17.3228	79.5643
		91.0078	98.1795	103.047	92.4383	92.3077	234.188	80.8875	76.4669	78.2061	67.9042	74.9783	114.723	104.369	98.1605	82.9878	27.6464	21.5021	91.6595
	PCL-Alg-Cur1	80.4651	88.01	103.047	95.216	93.5613	88.1233	87.427	87.8864	80.6303	86.1078	79.6699	107.654	93.5922	92.9766	79.939	56.0204	60.8722	96.36
		72.7132	79.9749	100.749	93.9815	95.0427	96.5069	77.6956	79.8107	91.1515	86.5868	91.1381	87.0025	56.2136	65.3846	38.8415	64.5326	70.8056	98.1943
	PCL-Alg-Cur2	83.7209	92.0276	101.898	32.716	36.2393	82.4861	68.8984	70.347	64.1455	82.0359	87.4023	59.5603	66.6019	77.3411	104.573	60.5311	35.6148	122.385
		81.2403	89.0144	100.849	63.4259	66.5527	84.9916	71.3118	75.4574	66.6182	100.359	86.3597	57.0554	58.6408	70.9866	93.3537	56.0931	46.2144	124.276
	PCL-TMX	25.8915	25.1099	28.3716	1.54321	2.39316	1.73452	1.24562	0.126183	0	0.838323	0.86881	0	1.06796	0.83612	0.182927	2.0371	1.27196	2.9808
		15.814	16.0703	19.2807	2.00617	2.16524	0.770899	1.32347	0.126183	0.242424	0.479042	0.955691	0	1.16505	0.41806	0.365854	1.60058	0.726832	1.83434
	P value (ANOVA and Bonferroni tests) of percentage of MCF7 viability after treatment with different nanofibres (days) measured at 4, 6 and 24 hours after applying Resazurin
	Comparison	D1						D2						D3						D4						D5						D6
		4h		6h		24h		4h		6h		24h		4h		6h		24h		4h		6h		24h		4h		6h		24h		4h		6h		24h
	ANOVA PCL-Gel-Cur_vs_PCL-Alg-Cur1_vs_PCL-Alg-Cur2_vs_PCL-Cur_vs_PCL_vs_PCL-TMX_vs_MCF7	0		0		0		0.0001		0.0001		0.0626		0		0		0		0		0		0		0.0197		0.0017		0.003		0		0		0
	BONFERRONI TEST
	PCL_vs_MCF7	2.11687	53.2831	5.12193	58.3781	-2.81043	16.8104	-24.9665	51.5665	-23.9096	51.2096	-132.931	132.531	-15.2117	8.31171	-25.8979	6.19794	-34.2066	-4.19345	-48.0799	6.17987	-49.3351	3.93514	-20.0492	21.4491	-92.5396	41.3396	-59.4935	34.5935	-57.5457	60.8458	-18.9616	8.66162	-22.1273	14.3273	21.2015	47.8986
	PCL-Cur_vs_MCF7	-10.4331	40.7331	-1.22806	52.0281	-5.96043	13.6604	0.98348	77.5165	-3.70959	71.4096	-153.131	112.331	-28.9617	-5.43828	-34.4979	-2.40206	-44.4066	-14.3934	-30.3299	23.9299	-27.4352	25.8351	-54.9991	-13.5009	-91.6396	42.2396	-57.3435	36.7435	-92.2957	26.0957	-52.2116	-24.5884	-49.8773	-13.4227	4.35145	31.0486
	PCL-Gel-Cur_vs_MCF7	-34.6331	16.5331	-26.9781	26.2781	-7.16043	12.4604	-44.6665	31.8665	-44.1596	30.9596	-66.5307	198.931	-31.2617	-7.73829	-39.2479	-7.15207	-33.3566	-3.34345	-51.9299	2.32987	-45.9851	7.28515	-7.39914	34.0991	-90.9896	42.8896	-67.6935	26.3935	-54.4958	63.8957	-86.7616	-59.1384	-98.8273	-62.3727	-27.6986	-1.00145
	PCL-Alg-Cur1_vs_MCF7	-48.9831	2.18312	-42.6281	10.6281	-7.96043	11.6604	-43.6665	32.8665	-43.2596	31.8596	-140.431	125.031	-29.2117	-5.68828	-32.1979	-0.102061	-29.1066	0.906553	-40.7799	13.4799	-41.2351	12.0351	-23.3991	18.0991	-92.0396	41.8396	-67.8435	26.2435	-99.8457	18.5458	-53.5616	-25.9384	-52.3773	-15.9227	-16.0486	10.6486
	PCL-Alg-Cur2_vs_MCF7	-43.1331	8.03312	-36.1281	17.1281	-8.46042	11.1604	-90.2165	-13.6835	-86.1596	-11.0404	-148.981	116.481	-41.6617	-18.1383	-43.1479	-11.0521	-49.6566	-19.6435	-35.9299	18.3299	-39.7351	13.5351	-62.3991	-20.9009	-104.34	29.5396	-72.8935	21.1935	-60.1957	58.1957	-55.5116	-27.8884	-77.3273	-40.8727	10.0015	36.6986
	PCL-TMX_vs_MCF7	-104.733	-53.5669	-106.028	-52.7719	-85.9604	-66.3396	-136.517	-59.9835	-135.26	-60.1404	-231.481	33.9807	-110.512	-86.9883	-115.948	-83.8521	-114.907	-84.8935	-126.48	-72.2201	-125.685	-72.4149	-120.749	-79.2509	-165.79	-31.9104	-146.444	-52.3565	-158.896	-40.5042	-112.012	-84.3884	-117.227	-80.7727	-110.949	-84.2514
	P value of t-student from percentage of MCF7 viability after treatment with different nanofibres (days) measured at 4, 6 and 24 hours after applying Resazurin
	Comparison	D1			D2			D3			D4			D5			D6
		4h	6h	24h	4h	6h	24h	4h	6h	24h	4h	6h	24h	4h	6h	24h	4h	6h	24h
	PCL_vs_MCF7	0.016084	0.086682	0.18555	0.39168	0.067374	0.90282	0.25329	0.34594	0.043039	0.2202	0.37174	0.45113	0.059509	0.017892	0.62268	0.61091	0.23375	0.032218
	PCL-Cur_vs_MCF7	0.4354	0.21456	0.13833	0.24154	0.25367	0.12326	0.13135	0.1986	0.083959	0.43438	0.85694	0.028791	0.046311	0.37576	0.019227	0.052929	0.090898	0.13463
	PCL-Gel-Cur_vs_MCF7	0.073533	0.83851	0.38799	0.36972	0.16049	0.51087	-	0.043835	0.125	0.2056	0.34982	0.1063	0.5651	0.42634	0.86947	0.027472	0.0094775	0.20749
	PCL-Alg-Cur1_vs_MCF7	0.13401	0.047657	0.11903	0.46259	0.35057	0.34888	0.18605	0.20365	0.22095	0.034944	0.021794	0.82595	0.38931	0.42316	0.30911	0.008808	0.075149	0.070447
	PCL-Alg-Cur2_vs_MCF7	0.084741	0.086579	0.39038	0.24192	0.22581	0.068296	0.017029	0.030516	0.019286	0.47754	0.30097	0.0053496	0.049265	0.13699	0.90282	0.089479	0.047309	0.0068158
	PCL-TMX_vs_MCF7	0.049367	0.013628	0.025485	0.036569	0.017589	0.00032234	0.0022564	0.0082839	0.00063726	0.0073687	0.039477	0.0056953	0.007406	0.017288	0.0051082	0.02527	0.0077162	0.01174
	Percentage of MCF7 viability after treatment with different tamoxifen concentrations (0, 10, 20, 30, 40, 50) nM during 1, 2, and 3 days, measured at 24 and 48 y and 24 hours after applying Resazurin
	Tamoxifen treatment (nM)	D1		D2		D3		D4
		24H	48H	24H	48H	24H	48H	24H	48H
	0	99.5752	100.694	98.691	104.326	101.321	101.891	95.4495	96.1391
		100.425	99.3058	101.309	95.6736	98.6789	98.1091	104.55	103.861
	10	76.3806	82.8252	36.3348	40.471	34.4512	42.8364	47.0588	57.113
		76.9754	81.4368	35.9381	42.4425	35.874	44	42.1754	61.7739
	20	88.1054	90.0694	55.5335	61.4458	37.9065	46.4	54.273	60.8696
		80.5438	84.8778	44.1888	48.5214	40.9553	50.8364	50.8324	58.1565
	30	70.6882	74.5548	47.0448	53.6145	34.8577	38.9818	43.3962	50.5043
		76.0408	82.5234	51.0115	57.7766	32.0122	40.2182	47.5028	54.8174
	40	93.9677	95.0196	37.2868	42.8806	25.6098	29.5273	41.2875	36.2435
		84.8768	87.6547	37.3661	42.8806	25.1016	29.1636	36.8479	40.6261
	50	49.1929	49.6831	28.4014	30.7777	7.21545	6.03636	18.202	17.113
		53.1861	55.7199	27.9254	28.7514	4.6748	2.61818	16.7592	14.7478
	P value of t-student from percentage of MCF7 viability after treatment with different nanofibres (days) measured at 4, 6 and 24 hours after applying Resazurin
	Comparison	D1		D2		D3		D4
		24H Rsz	48H Rsz	24H Rsz	48H Rsz	24H Rsz	48H Rsz	24H Rsz	48H Rsz
	10 vs_MCF7	0.0034788	-	0.015023	0.057608	0.01995	0.027804	0.079952	0.024012
	20_vs_MCF7	0.16687	0.095911	0.088077	0.030182	0.029886	0.050803	0.083653	0.081589
	30_vs_MCF7	0.053686	0.13665	0.0084217	0.091436	0.00097194	0.026431	0.029123	0.02291
	40_vs_MCF7	0.27964	0.21146	0.012892	0.048128	0.0091001	0.015396	0.070447	0.01726
	50_vs_MCF7	0.020493	0.049869	0.013708	0.030009	0.00034393	0.0012098	0.040617	0.038146
	Percentage of PBMCs viability after treatment with different nanofibres (1 day) measured at 4, 6, 24, 30 and 48 hours after applying Resazurin
	Nanofiber treatment	Percentage of PBMCs viability after treatment with different nanofibers (1 day) measured at 4, 6, 24, 30 and 48 hours after applying Resazurin
		4h	6h	24h	30h	48h
	PBMCs	105.495	96.7391	112.587	112.454	112.653
		94.5055	103.261	87.4126	87.5458	87.3469
	PCL	213.187	171.739	265.385	262.271	278.095
		298.901	231.522	311.189	318.681	345.034
	PCL-Cur	221.978	196.739	283.566	286.081	288.163
		224.176	134.783	184.266	185.714	183.946
	PCL-Gel-Cur	41.7582	51.087	59.7902	85.348	77.551
		79.1209	28.2609	76.5734	83.1502	77.0068
	PCL-Alg-Cur1	37.3626	1.08696	75.5245	74.359	59.3197
		35.1648	16.3043	61.5385	67.033	60.6803
	PCL-Alg-Cur2	98.9011	102.174	137.762	141.758	139.048
		134.066	109.783	123.776	124.542	134.15
	PCL-TMX	0	1.08696	1.3986	2.9304	0
		4.3956	0	1.04895	0	0
	P value (ANOVA and Bonferroni tests) of percentage of PBMCsviability after treatment with different nanofibres during 24h measured at 4, 6, 24, 30 and 48 hours after applying Resazurin
	Comparación	4h		6h		24h		30h		48h
	ANOVA PCL-Gel-Cur_vs_PCL-Alg-Cur1_vs_PCL-Alg-Cur2_vs_PCL-Cur_vs_PCL_vs_PCL-TMX_vs_PBMCs	0.0002		0.0004		0.0004		0.0005		0.0004
	BONFERRONI TEST
	PCL_vs_PBMCs	58.2742	253.826	13.2809	189.919	76.3736	300.226	74.4915	306.509	88.539	334.561
	PCL-Cur_vs_PBMCs	25.3242	220.876	-22.5691	154.069	22.0236	245.876	19.8915	251.909	13.039	259.061
	PCL-Gel-Cur_vs_PBMCs	-137.326	58.2258	-148.619	28.0191	-143.726	80.1264	-131.758	100.258	-145.711	100.311
	PCL-Alg-Cur1_vs_PBMCs	-161.476	34.0758	-179.619	-2.98088	-143.426	80.4264	-145.309	86.7085	-163.011	83.011
	PCL-Alg-Cur2_vs_PBMCs	-81.2758	114.276	-82.3191	94.3191	-81.1264	142.726	-82.8585	149.159	-86.461	159.561
	PCL-TMX_vs_PBMCs	-195.576	-0.0242036	-187.769	-11.1309	-210.726	13.1264	-214.559	17.4585	-223.011	23.011
	P value of t-student from percentage of PBMCs viability after treatment with different nanofibres during 24h measured at 4, 6, 24, 30 and 48 hours after applying Resazurin
	Comparación	4h	6h	24h	30h	48h
	PCL_vs_PBMCs	0.19128	0.16315	0.1186	0.13388	0.13665
	PCL-Cur_vs_PBMCs	0.0341	0.3056	0.17189	0.1724	0.17969
	PCL-Gel-Cur_vs_PBMCs	0.34928	0.1519	0.37109	0.39766	0.31763
	PCL-Alg-Cur1_vs_PBMCs	0.043904	0.030292	0.11201	0.18555	0.20483
	PCL-Alg-Cur2_vs_PBMCs	0.60514	0.057716	0.1145	0.073533	0.1731
	PCL-TMX_vs_PBMCs	0.050019	0.02434	0.079583	0.080126	0.067891
	Percentage of MCF7 viability after treatment by 4, 6 y 48h with different curcumin concentrations (0, 5, 25, 50, 100 y150 ug/ul) after 4, 6, 24 and 30 hours after applying Resazurin
	Curcumina time (hours)		6C	6C	6C	6C	24C	24C	24C	24C	48C	48C	48C	48C
	Resazurin time (hours)		4H	6H	24H	30H	4H	6H	24H	30H	4H	6H	24H	30H
	Treatment Curcumin concentration (ug/ul)	0	98.8558	101.031	100.067	99.977	103.085	102.753	99.4797	100.184	61.5385	86.7591	85.9826	91.9453
			101.144	98.9691	99.9328	100.023	96.9149	97.247	100.52	99.8157	138.462	113.241	114.017	108.055
		5	68.1922	72.6336	92.8043	94.548	108.83	99.7024	98.9386	102.642	3.07692	2.52207	1.28264	1.66031
			75.9725	75.5389	92.6698	94.824	98.4043	100.446	97.8564	102.027	4.61538	1.76545	1.0994	1.39107
		25	70.9382	94.8454	93.7458	95.7902	63.8298	63.7649	90.2393	97.3172	-1.53846	-1.00883	-0.0458085	0.314113
			74.1419	99.8126	94.9563	96.8024	71.1702	61.9792	90.9469	98.4641	-1.53846	-0.75662	-0.0458085	0.269239
		50	59.9542	94.4705	88.9038	95.3761	66.2766	66.0714	86.7846	97.1534	-7.69231	-0.75662	-0.0458085	-0.13462
			59.0389	86.7854	84.6895	92.2015	69.3617	71.131	88.4079	98.0954	-1.53846	2.52207	1.19102	1.12183
		100	40.2746	65.3233	79.6682	82.2176	7.87234	7.21726	14.6098	28.9166	-3.07692	-1.51324	-0.32066	-0.448732
			38.4439	63.9175	75.8126	78.3989	7.76596	6.99405	12.6119	26.9916	-3.07692	-1.76545	-0.274851	-0.314113
		150	0	3.09278	3.63147	3.63469	-0.531915	-0.446429	-0.24974	14.6222	1.53846	-1.26103	-0.32066	0.179493
			0	3.28022	3.36247	3.22061	-0.638298	-0.0744048	-0.332986	14.827	1.53846	-0.252207	-0.458085	-0.0448732
	P value of t-student from percentage of MCF7 viability after treatment by 4, 6 y 48h with different curcumin concentrations (0, 5, 25, 50, 100 y150 ug/ul) after 4, 6, 24 and 30 hours after applying Resazurin
	Comparison	6H				24H				48H
		4H Rsz	6H Rsz	24H Rsz	30H Rsz	4H Rsz	6H Rsz	24H Rsz	30H Rsz	4H Rsz	6H Rsz	24H Rsz	30H Rsz
	5 vs_MCF7	0.063677	0.059927	0.0043904	0.017844	0.33618	0.9899	0.35562	0.027662	0.23784	0.21246	0.090183	0.052821
	25_vs_MCF7	0.011574	0.58169	0.084016	0.085512	0.13131	0.032575	0.010104	0.23172	0.23051	0.30111	0.088511	0.051459
	50_vs_MCF7	0.025137	0.18835	0.095729	0.16078	0.091443	0.10645	0.015399	0.17179	0.20764	0.4284	0.085278	0.047425
	100_vs_MCF7	0.02151	0.005395	0.052811	0.061211	0.021063	0.018497	0.011051	0.0066266	0.22736	0.66144	0.088257	0.05055
	150_vs_MCF7	0.0070025	0.007234	0.5	0.0013181	0.019305	0.018728	0.0034926	0.002239	0.23708	0.85679	0.088748	0.051912
	P value (ANOVA and Bonferroni tests) of percentage of MCF7 viability after treatment by 4, 6 y 48h with different curcumin concentrations (0, 5, 25, 50, 100 y150 ug/ul) after 4, 6, 24 and 30 hours after applying Resazurin
	Comparación	6hC								24hC								48hC
		4h		6h		24h		30h		4h		6h		24h		30h		4h		6h		24h		30h
	ANOVA 5 vs 25 vs 500 vs 100 vs 150 vs 0	0		0		0		0		0		0		0		0		0.182		0.0001		0.0001		0
	BONFERRONI TEST
	5 vs 0	-81.945	-40.0549	-389.799	-163.201	-301.604	-22.3959	-233.964	2.96378	-111.852	179.852	-110.274	112.274	-117.285	40.2847	-9.43266	123.433	-116.194	-8.80625	-501.37	-274.63	-2812.65	-1501.35	-2579.99	-1809.01
	25 vs 0	-80.945	-39.0549	-141.799	84.7992	-265.604	13.6041	-198.964	37.9638	-451.352	-159.648	-610.274	-387.726	-304.785	-147.215	-117.933	14.9327	-119.694	-12.3063	-513.37	-286.63	-2839.65	-1528.35	-2607.49	-1836.51
	50 vs 0	-109.445	-67.555	-213.299	13.2992	-434.104	-154.896	-253.464	-16.5362	-448.352	-156.648	-533.274	-310.726	-376.785	-219.215	-124.433	8.43266	-121.694	-14.3063	-506.37	-279.63	-2826.15	-1514.85	-2602.99	-1832.01
	100 vs 0	-153.445	-111.555	-490.799	-264.201	-636.104	-356.896	-546.464	-309.536	-1012.35	-720.648	-1359.77	-1137.23	-2154.28	-1996.71	-1825.43	-1692.57	-120.694	-13.3063	-516.37	-289.63	-2845.15	-1533.85	-2622.49	-1851.51
	150 vs 0	-241.445	-199.555	-1146.3	-919.701	-2292.1	-2012.9	-2217.46	-1980.54	-1091.35	-799.648	-1458.77	-1236.23	-2488.28	-2330.72	-2148.43	-2015.57	-117.694	-10.3063	-512.87	-286.13	-2847.15	-1535.85	-2612.49	-1841.51
